# Supplementary material for: Effects of a wholegrain-rich diet on markers of colonic fermentation and bowel function and their associations with the gut microbiome: a randomised controlled cross-over trial
Source: Front Nutr. 2023 Jun 1;10:1187165. doi: 10.3389/fnut.2023.1187165 (PMC10267323; doi:10.3389/fnut.2023.1187165)
Supplement: Supplementary file 1 [file Table_1.xlsx]

## Sheet: Supplementary Table I
The table shows the distance-based redundacy analysis (db-RDA) scores between bacterial genera and colonic transit time, stool energy density and faecal pH (top 10 genera with the abolute highest scores are shown for each variable together with the average relative abundance and prevalence)
Colonic transit time					Stool energy density					Faecal pH
Genus	RDA SCORE	AVG. REL. ABUNDANCE %	PREVELANCE %		Genus	RDA SCORE	AVG. REL. ABUNDANCE %	PREVELANCE %		Genus	RDA SCORE	AVG. REL. ABUNDANCE %	PREVELANCE %
Ruminococcaceae_UCG-014	1.92234	1.94727	77.5401		Bacteroides	1.69949	10.7404	100		Clostridium_sensu_stricto_1	1.54004	0.346764	88.2353
Akkermansia	1.80259	1.1448	74.8663		Escherichia-Shigella	1.22291	0.625764	71.6578		Escherichia-Shigella	1.52079	0.625764	71.6578
Ruminococcaceae_UCG-002	1.53268	1.95895	94.6524		Ruminococcus_2	0.988968	1.80828	75.4011		Holdemanella	1.30153	1.02112	47.5936
Christensenellaceae_R-7_group	1.51458	2.21268	93.0481		Ruminococcaceae_UCG-002	0.987971	1.95895	94.6524		Bacteroides	1.0344	10.7404	100
Ruminococcaceae_NK4A214_group	1.35285	1.37261	88.2353		Megasphaera	0.956615	0.211194	18.1818		Turicibacter	0.900617	0.0866885	64.1711
Ruminococcaceae_UCG-005	1.32493	0.674333	83.9572		Blautia	0.939002	3.45369	98.3957		Megasphaera	0.899841	0.211194	18.1818
Ruminococcus_2	0.826121	1.80828	75.4011		[Ruminococcus]_gnavus_group	0.570037	0.0945033	49.1979		Ruminococcus_2	0.872772	1.80828	75.4011
[Eubacterium]_coprostanoligenes_group	0.819807	1.10729	82.8877		[Clostridium]_innocuum_group	0.518678	0.0214957	46.5241		Prevotella_9	0.723112	3.09857	48.1283
Ruminiclostridium_6	0.667564	0.29887	80.7487		Akkermansia	0.518486	1.1448	74.8663		Catenibacterium	0.711038	0.607651	29.9465
Coprococcus_2	0.542282	0.773407	65.2406		Erysipelatoclostridium	0.439655	0.0589102	62.0321		Veillonella	0.65793	3.45369	98.3957
Erysipelotrichaceae_UCG-003	-0.39244	0.914711	92.5134		Ruminococcaceae_UCG-005	-0.544517	0.674333	83.9572		Ruminiclostridium_5	-0.577809	0.626918	99.4652
[Ruminococcus]_gnavus_group	-0.403435	0.0945033	49.1979		Ruminococcaceae_UCG-014	-0.612031	1.94727	77.5401		Christensenellaceae_R-7_group	-0.579652	2.21268	93.0481
Roseburia	-0.426161	1.51904	96.7914		Alloprevotella	-0.626744	0.100589	9.09091		[Eubacterium]_xylanophilum_group	-0.587187	0.200328	70.5882
Fusicatenibacter	-0.554144	1.59006	99.4652		Coprococcus_3	-0.628688	1.19313	90.3743		Roseburia	-0.636278	1.51904	96.7914
Bifidobacterium	-0.559549	3.45369	98.3957		Roseburia	-0.740311	1.51904	96.7914		Lachnospiraceae_UCG-010	-0.742419	0.128215	78.6096
Veillonella	-0.631707	3.45369	98.3957		Dialister	-0.776373	1.82651	51.3369		Prevotellaceae_NK3B31_group	-0.770591	0.35721	14.4385
Blautia	-0.735004	3.45369	98.3957		[Eubacterium]_coprostanoligenes_group	-0.867425	1.10729	82.8877		Erysipelotrichaceae_UCG-003	-0.797852	0.914711	92.5134
Faecalibacterium	-0.824993	6.14685	100		Holdemanella	-0.932304	1.02112	47.5936		Fusicatenibacter	-0.900727	1.59006	99.4652
Prevotella_9	-0.960921	3.09857	48.1283		Faecalibacterium	-0.945233	6.14685	100		Blautia	-1.14403	3.45369	98.3957
Bacteroides	-1.26941	10.7404	100		Prevotella_9	-2.63682	3.09857	48.1283		Anaerostipes	-1.79203	1.3402	99.4652
